# Supplementary material for: Tissue Microarrays to Visualize Influenza D Attachment to Host Receptors in the Respiratory Tract of Farm Animals
Source: Viruses. 2021 Mar 31;13(4):586. doi: 10.3390/v13040586 (PMC8067312; doi:10.3390/v13040586)
Supplement: Supplementary file 1 [file viruses-13-00586-s001.zip]

Archive with 2 entries (2 files):
- Supplementary Figure S1.pdf
- Supplementary Table S1, S2, S3, S4 & S5.pdf
